# Supplementary material for: The Patient’s Point of View: COVID-19 and Neuroendocrine Tumor Disease
Source: Cancers (Basel). 2022 Jan 26;14(3):613. doi: 10.3390/cancers14030613 (PMC8833713; doi:10.3390/cancers14030613)
Supplement: Supplementary file 1 [file cancers-14-00613-s001.zip]

Archive with 1 entries (1 files):
- cancers-1514135-supplementary.pdf
